# Supplementary material for: Surface Polyphenol Coordination Drives Efficient Foliar Deposition of Pesticide Nanocarriers
Source: Nanomaterials (Basel). 2025 Nov 26;15(23):1775. doi: 10.3390/nano15231775 (PMC12693096; doi:10.3390/nano15231775)
Supplement: Supplementary file 1 [file nanomaterials-15-01775-s001.zip]

Archive with 1 entries (1 files):
- nanomaterials-3982612-supplementary.pdf
